# Supplementary material for: Insights into the Cell Division of Neospora caninum
Source: Microorganisms. 2023 Dec 28;12(1):61. doi: 10.3390/microorganisms12010061 (PMC10818811; doi:10.3390/microorganisms12010061)
Supplement: Supplementary file 1 [file microorganisms-12-00061-s001.zip]

Archive with 2 entries (2 files):
- microorganisms-2724205-supplementary.pdf
- microorganisms-2724205-video S1.mov
